# Supplementary material for: A cathepsin C-like protease mediates the post-translation modification of Toxoplasma gondii secretory proteins for optimal invasion and egress
Source: mBio. 2023 Jun 16;14(4):e00174-23. doi: 10.1128/mbio.00174-23 (PMC10470614; doi:10.1128/mbio.00174-23)
Supplement: Supplemental tables — Primers, parasite strains, and protein acronyms used in the study. [file mbio.00174-23-s0009.xlsx]

## Sheet: Supplemental Table 1
Table S1. Primers used in the study.
Name		Sequence	Comments
P56	80.m00051.LIC.F	TACTTCCAATCCAATTTAGCTCTCGAAGTCGGGTCACACTC	Primer for incorporating 3xmyc tag into the C-terminal end of TgCPC1 CDS by LIC cloning
P57	80.m00051.LIC.R	TCCTCCACTTCCAATTTTAGCCATTGTTTTACTTTTCAGAGC	Primer for incorporating 3xmyc tag into the C-terminal end of TgCPC1 CDS by LIC cloning
P304	C1_5UTR_F_HDCloning:	TAGGGCGAATTGGGTACCGGGCCCGTTTGATTCCTTGAGCTGCATTC	Primer for amplifying the 5UTR region of TgCPC1 for assemby of the TgCPC1 knockout plasmid by Gibson Assembly
P305	C1_5UTR_R_HDCloning:	ATCAGAGAATTTCACGAACGCGGATGCAGACTCGCGCCAGAAGAAATAC	Primer for amplifying the 5UTR region of TgCPC1 for assemby of the TgCPC1 knockout plasmid by Gibson Assembly
P306	C1_3UTR_F_HDCloning	GTTAACACAATTCTTGCCCCCCCGAGAGAAATGCCCCGTGAGGTTCTG	Primer for amplifying the 3UTR region of TgCPC1 for assemby of the TgCPC1 knockout plasmid by Gibson Assembly
P307	C1_3UTR_R_HDCloning	CAGCCTTCGAAGCTCCACCGCGGTGGTCGCTTCTCTTCCGCACCCGAAAAAC	Primer for amplifying the 3UTR region of TgCPC1 for assemby of the TgCPC1 knockout plasmid by Gibson Assembly
P320	C1.int.F	CCAGCCTTCAGCCGTGTACTC	Primer for testing integration of DHFR resistance cassette at the 5'-UTR of TgCPC1
P321	C1.int.R	TTCATACGTCGGAGGTGTTGTTC	Primer for testing integration of DHFR resistance cassette at the 3'-UTR of TgCPC1
P169	DHFR_R	CGCTGAGACGATGATTCCTG	Primer for testing integration of DHFR resistance cassette at the 5'-UTR of TgCPC1
P170	DHFR_F	TTAGTCGAACCGGTTAACAC	Primer for testing integration of DHFR resistance cassette at the 3'-UTR of TgCPC1
CUP 5	5UTRCPC1.F	CTATAGGGCGAATTGGGTACCGGGCCCACAGCACTCGCGCAGAACGAAGAGTTACC	Primer for amplifying the 5UTR region of TgCPC1 for assemby of the TgCPC1 complementation plasmid
CUP 6	5UTRCPC1.R	GCGACCCCATACCCTCCATTGCAGACTCGCGCCAGAAGAAATAC	Primer for amplifying the 5UTR region of TgCPC1 for assemby of the TgCPC1 complementation plasmid
CUP 7	CPC1cds.F	ATGGAGGGTATGGGGTCGC	Primer for amplifying the CDS region of TgCPC1 for assemby of the TgCPC1 complementation plasmid
CUP 8	CPC1cds.R	TCACATTGTTTTACTTTTCAGAGC	Primer for amplifying the CDS region of TgCPC1 for assemby of the TgCPC1 complementation plasmid
CUP 9	3UTRCPC1.F	GCTCTGAAAAGTAAAACAATGTGAGAGAAATGCCCCGTGAGGTTCTGC	Primer for amplifying the 3UTR region of TgCPC1 for assemby of the TgCPC1 complementation plasmid
CUP 14	3UTRCPC1.newR	GCTTATCGATACCGTCGACCTCGAGGGGGGGCCTTTCAAGAAGCTAGTAGGCGTGG	Primer for amplifying the 3UTR region of TgCPC1 for assemby of the TgCPC1 complementation plasmid
CUP 21	CPC1.seq.5UTR.F	GCTTCCCGTTTCTATTAGC	Primer for sequencing the TgCPC1 complementation plasmid
CUP 22	CPC1.seq.3UTR.R	CTTTTGCAAGTTTCCCGTGG	Primer for sequencing the TgCPC1 complementation plasmid
CUP 39	Int.CPC1cds.F	CCAAGGCTGCAAGTTCAA	Primer for sequencing the TgCPC1 complementation plasmid
CUP536	TgCPC1.RTPCR.F	CCATTCACGCCACGGTAC	P1 primer used in Supp. Fig 5A and 5B, and forward qPCR primer for TGGT1_289620 TgCPC1 in Supp. Fig 5C
CUP537	TgCPC1.RTPCR.R	GTCAGTCAGTGACACCCG	P2 primer used in Supp. Fig 5A and 5B, and reverse qPCR primer for TGGT1_289620 TgCPC1 in Supp. Fig 5C
CUP 698	CPC1.3xmyc.F	TCCGAGGAAGACTTGAACGGTGCTAGGGCCGAGGAGCAGAAGCTCATCTCTGAGGAGGACCTCAGTAC	Primer for incorporating 3xmyc tag into the internal region of TgCPC1 CDS by site-directed mutagenesis
CUP 699	CPC1.3xmyc.R	GATTAGCTTTTGTTCACCGTTCAAATCTTCTTCAGAGATGAGCTTCTGCTCGCCAAGG	Primer for incorporating 3xmyc tag into the internal region of TgCPC1 CDS by site-directed mutagenesis
CUP576	TgCPC1.seq.R	TTGTGTGTATCCACGAACG	Primer for sequencing the TgCPC1 complementation plasmid carrying the internal 3xmyc tag
CUP 591	TgCPC1.seq	CGTTGTCCTTTTTGGACC	Primer for sequencing the TgCPC1 complementation plasmid carrying the internal 3xmyc tag

## Sheet: Supplemental Table 2
Table S2. Parasite strains used in the study.
Name	Genetic background	Comments
WT	RH∆ku80∆hxg	Requested from the Carruthers Lab, not generated in this study
∆cpc1	RH∆ku80∆hxg∆cpc1
∆cpc1CPC1	RH∆ku80∆hxg∆cpc1::TgCPC1	Ectopic expression of a wildtype TgCPC1 in ∆cpc1 for complementation
TgCPC1-3xmycc	RH∆ku80∆hxg::TgCPC1-3xmyc	Endogenously tagged TgCPC1 with a 3xmyc epitope tag at its C-terminus
TgCPC1-3xmyci	RH∆ku80∆hxg::TgCPC1-3xmyc-TgCPC1	3xmyc epitope tag inserted within the putative light chain of TgCPC1
∆cpl::TgCPC1-3xmycc	RH∆ku80∆hxg∆cpl::TgCPC1-3xmyc
∆cpl::TgCPC1-3xmyci	RH∆ku80∆hxg∆cpl::TgCPC1-3xmyc-TgCPC1
∆sub1	RH∆ku80∆hxg∆sub1	Requested from the Kim Lab
∆plp1	RH∆ku80∆hxg∆plp1	Requested from the Carruthers Lab

## Sheet: Supplemental Table 3
Table S3. Protein acronyms used in the paper.
Acronym	Full name
DPP-I	dipeptidyl peptidase I
hDPP-I	human dipeptidyl peptidase I
NSP4	neutrophil serine protease 4
PfDPAP1	Plasmodium dipeptidyl aminopeptidases 1
PfDPAP2	Plasmodium dipeptidyl aminopeptidases 2
PfDPAP3	Plasmodium dipeptidyl aminopeptidases 3
proTgM2AP	proform of Toxoplasma MIC2-associated protein
TgAMA1	Toxoplasma apical membrane antigen 1
TgASP1	Toxoplasma aspartyl protease 1
TgASP3	Toxoplasma aspartyl protease 3
TgCPB	Toxoplasma cathepsin B-like protease
TgCPC1	Toxoplasma cathepsin C-like protease 1
TgCPC2	Toxoplasma cathepsin C-like protease 2
TgCPC3	Toxoplasma cathepsin C-like protease 3
TgCPL	Toxoplasma cathepsin L-like protease
TgGRA7	Toxoplasma dense granule proetin 7
TgM2AP	Toxoplasma MIC2-associated protein
TgMIC2	Toxoplasma microneme proetin 2
TgMIC4	Toxoplasma microneme proetin 4
TgMIC5	Toxoplasma microneme proetin 5
TgNHE3	Toxoplasma sodium/proton exchanger 3
TgPLP1	Toxoplasma perforin-like protein 1
TgROM4	Toxoplasma rhomboid 4
TgROP1	Toxoplasma rhoptry protein 1
TgROP7	Toxoplasma rhoptry protein 7
TgROP13	Toxoplasma rhoptry protein 13
TgSUB1	Toxoplasma subtilisin-like protease 1
TgVP1	Toxoplasma vacuolar pyrophosphatase
v-ATPase	Toxoplasma vacuolar ATPase complex
